# Supplementary material for: Changes in Immunoglobulins G and A in the Saliva and Serum of Horses with Equine Gastric Ulcer Syndrome (EGUS) and Their Relationship with Other Immune and Redox Status Biomarkers
Source: Biology (Basel). 2024 Nov 1;13(11):891. doi: 10.3390/biology13110891 (PMC11591608; doi:10.3390/biology13110891)
Supplement: Supplementary file 1 [file biology-13-00891-s001.zip › Supplementary Table S1.xlsx]

## Sheet: NON-Healthy_other problems
Supplementary Table S1. Individual description and reason for gastroscopy of horses (n=20) with a suspicious of Equine Gastric Ulcer Syndrome but with non-compatible gastroscopy images.
Horse	Age (years)	Breed	Weight (Kg)	Sex	BCS (1-9)	Reason for gastroscopy
1	10	trotter	410	mare	5	behavioural changes
2	8	warmblood	478	gelding	5	repeated colic
3	7	mix horse	477	mare	7	riding issues
4	19	friesean	654	mare	8	behavioural changes
5	10	warmblood	652	gelding	5	Colic
6	5	warmblood	514	gelding	5	Follow up
7	12	appaloosa	502	mare	4	Abnorm behaviour, rearing and bucking
8	8	warmblood	565	mare	5	owner suspects EGUS
9	17	warmblood	597	mare	6	recurrent colic
10	20	warmblood	554	mare	6	Colic
11	5	warmblood	590	mare	5	Abnorm behaviour, repro related
12	11	pinto	284	gelding	6	Colic, sand impaction
13	2	warmblood	419	stallion	4	tired
14	19	friesean	654	mare	8	behavioural changes
15	8	icelandic		mare	6	riding issues
16	23	mix pony	295	mare	5	riding issues
17	10	connemara pony	412	gelding	4	colic
18	20	icelandic	322	mare	6	repeated colic
19	15	pinto	579	mare	5	repeated colic
20	7	warmblood	582	gelding	5	unspecific colic
