# Supplementary material for: Changes in Immunoglobulins G and A in the Saliva and Serum of Horses with Equine Gastric Ulcer Syndrome (EGUS) and Their Relationship with Other Immune and Redox Status Biomarkers
Source: Biology (Basel). 2024 Nov 1;13(11):891. doi: 10.3390/biology13110891 (PMC11591608; doi:10.3390/biology13110891)
Supplement: Supplementary file 1 [file biology-13-00891-s001.zip › Supplementary Table S2.xlsx]

## Sheet: Correlation saliva
	PEARSON CORRELATION (r)
	IgA (mg/dL)	IgG (mg/dL)	Uric acid (µmol/L)	Alpha-Amylase (U/L)	Adenosine deaminase (U/L)	FRAS (U/L)	AOPP (µml/L)	Cortisol (µg/dL)	Calprotectin (mg/L)	S100A12 (ng/mL)
IgA (mg/dL)	1	0.37643	0.166235	0.00335833	0.40012	0.185901	0.273909	-0.0760122	0.349403	-0.0598291		Legend
IgG (mg/dL)	0.37643	1	0.171443	0.0657787	0.274929	0.420941	0.304449	-0.197299	0.349916	-0.233822		Weak correlation
Uric acid (µmol/L)	0.166235	0.171443	1	0.44827	0.642854	0.658659	0.296149	-0.455041	0.452645	-0.0161807		Moderate correlation
Alpha-Amylase (U/L)	0.00335833	0.0657787	0.44827	1	0.217341	0.458175	0.236188	-0.0773596	-0.0453949	0.128934		High correlation
Adenosine deaminase (U/L)	0.40012	0.274929	0.642854	0.217341	1	0.483141	0.169184	-0.283782	0.728585	-0.411973
FRAS (U/L)	0.185901	0.420941	0.658659	0.458175	0.483141	1	0.474395	-0.198956	0.222131	0.0671551
AOPP (µml/L)	0.273909	0.304449	0.296149	0.236188	0.169184	0.474395	1	-0.0848219	0.0702972	0.112061
Cortisol (µg/dL)	-0.0760122	-0.197299	-0.455041	-0.0773596	-0.283782	-0.198956	-0.0848219	1	-0.255112	0.137363
Calprotectin (mg/L)	0.349403	0.349916	0.452645	-0.0453949	0.728585	0.222131	0.0702972	-0.255112	1	-0.344949
S100A12 (ng/mL)	-0.212454	-0.563273	-0.0750916	-0.235375	0.0189255	-0.646619	-0.437118	0.0301166	0.12311	1
	PEARSON CORRELATION (p value)
	IgA (mg/dL)	IgG (mg/dL)	Uric acid (µmol/L)	Alpha-Amylase (U/L)	Adenosine deaminase (U/L)	FRAS (U/L)	AOPP (µml/L)	Cortisol (µg/dL)	Calprotectin (mg/L)	S100A12 (ng/mL)
IgA (mg/dL)		0.000533122	0.145785	0.977187	0.000412212	0.110296	0.017409	0.632336	0.00349486	0.766897
IgG (mg/dL)	0.000533122		0.133399	0.575002	0.017757	0.00016954	0.00791481	0.210421	0.0034439	0.240458
Uric acid (µmol/L)	0.145785	0.133399		5.22608e-06	2.1619e-12	3.00811e-13	0.00339333	0.0036077	0.000120128	0.936154
Alpha-Amylase (U/L)	0.977187	0.575002	5.22608e-06		0.036376	3.42485e-06	0.021916	0.639717	0.719543	0.521561
Adenosine deaminase (U/L)	0.000412212	0.017757	2.1619e-12	0.036376		4.68489e-07	0.0958379	0.072167	2.77862e-12	0.0327414
FRAS (U/L)	0.110296	0.00016954	3.00811e-13	3.42485e-06	4.68489e-07		7.03166e-07	0.212377	0.0686681	0.739276
AOPP (µml/L)	0.017409	0.00791481	0.00339333	0.021916	0.0958379	7.03166e-07		0.597999	0.568919	0.577875
Cortisol (µg/dL)	0.632336	0.210421	0.0036077	0.639717	0.072167	0.212377	0.597999		0.10299	0.49446
Calprotectin (mg/L)	0.00349486	0.0034439	0.000120128	0.719543	2.77862e-12	0.0686681	0.568919	0.10299		0.0780464
S100A12 (ng/mL)	0.287368	0.00221919	0.709706	0.247065	0.925352	0.000268069	0.0226119	0.90259	0.540695

## Sheet: Correlation serum
		Pearson correlation (R)
		IgA (mg/dL)	IgG (mg/dL)	Uric acid (µmol/L)	Alpha-Amylase (U/L)	Adenosine deaminase (U/L)	FRAP (U/L)	AOPP (µml/L)	Cortisol (µg/dL)	Calprotectin (mg/L)	S100A12 (ng/mL)
	IgA (mg/dL)	1	-0.125826	0.532666	0.382347	0.322354	0.553192	0.482843	-0.246774	0.530346	-0.0598291
	IgG (mg/dL)	-0.125826	1	-0.0129207	-0.0458967	0.17331	-0.0802215	-0.142008	-0.0596247	0.00528188	-0.233822
	Uric acid (µmol/L)	0.532666	-0.0129207	1	0.487364	0.501001	0.688628	0.525925	-0.212743	0.628099	-0.0161807
	Alpha-Amylase (U/L)	0.382347	-0.0458967	0.487364	1	0.486679	0.631471	0.428119	0.0573907	0.412243	0.128934	Legend
	Adenosine deaminase (U/L)	0.322354	0.17331	0.501001	0.486679	1	0.441938	0.400228	-0.254007	0.578372	-0.411973	Weak correlation
	FRAP (U/L)	0.553192	-0.0802215	0.688628	0.631471	0.441938	1	0.750801	-0.0682948	0.640019	0.0671551	Moderate correlation
	AOPP (µml/L)	0.482843	-0.142008	0.525925	0.428119	0.400228	0.750801	1	-0.140669	0.555155	0.112061	High correlation
	Cortisol (µg/dL)	-0.246774	-0.0596247	-0.212743	0.0573907	-0.254007	-0.0682948	-0.140669	1	-0.253429	0.137363
	Calprotectin (mg/L)	0.530346	0.00528188	0.628099	0.412243	0.578372	0.640019	0.555155	-0.253429	1	-0.344949
	S100A12 (ng/mL)	-0.0598291	-0.233822	-0.0161807	0.128934	-0.411973	0.0671551	0.112061	0.137363	-0.344949	1
		P value
		IgA (mg/dL)	IgG (mg/dL)	Uric acid (µmol/L)	Amylase (U/L)	Adenosine deaminase (U/L)	FRAP (U/L)	AOPP (µml/L)	Cortisol (µg/dL)	Calprotectin (mg/L)	S100A12 (ng/mL)
	IgA (mg/dL)		0.20535	6.97343e-09	6.73167e-05	0.00128159	1.36371e-09	2.40006e-07	0.0119741	8.32934e-09	0.766897
	IgG (mg/dL)	0.20535		0.896425	0.64362	0.0895738	0.418216	0.150435	0.54768	0.957561	0.240458
	Uric acid (µmol/L)	6.97343e-09	0.896425		1.54787e-07	1.72768e-07	6.5394e-16	9.8566e-09	0.0301413	9.54696e-13	0.936154
	Amylase (U/L)	6.73167e-05	0.64362	1.54787e-07		4.31589e-07	6.63311e-13	5.8025e-06	0.562808	1.37223e-05	0.521561
	Adenosine deaminase (U/L)	0.00128159	0.0895738	1.72768e-07	4.31589e-07		5.84934e-06	4.86904e-05	0.0120536	5.49943e-10	0.0327414
	FRAP (U/L)	1.36371e-09	0.418216	6.5394e-16	6.63311e-13	5.84934e-06		4.43427e-20	0.490911	2.58297e-13	0.739276
	AOPP (µml/L)	2.40006e-07	0.150435	9.8566e-09	5.8025e-06	4.86904e-05	4.43427e-20		0.154359	9.6015e-10	0.577875
	Cortisol (µg/dL)	0.0119741	0.54768	0.0301413	0.562808	0.0120536	0.490911	0.154359		0.00943818	0.49446
	Calprotectin (mg/L)	8.32934e-09	0.957561	9.54696e-13	1.37223e-05	5.49943e-10	2.58297e-13	9.6015e-10	0.00943818		0.0780464
	S100A12 (ng/mL)	0.766897	0.240458	0.936154	0.521561	0.0327414	0.739276	0.577875	0.49446	0.0780464
